# Supplementary material for: Molecular forensics in avian conservation: a DNA-based approach for identifying mammalian predators of ground-nesting birds and eggs
Source: BMC Res Notes. 2016 Jan 7;9:14. doi: 10.1186/s13104-015-1797-1 (PMC4704294; doi:10.1186/s13104-015-1797-1)
Supplement: Supplementary file 1 — 10.1186/s13104-015-1797-1 Predator genotypes in genepop format with each PCR replicate included for microsatellites set A in genepop format (.prn). [file 13104_2015_1797_MOESM1_ESM.prn]

D101
D102
D103
D104
D105
D107
D108
D110
Pop
WG120510-001,     154158  000000  146162  000000  209209  169169  146148  169181
WG120510-001,     154158  156160  146162  140140  209209  169169  146148  169181
WG120510-001,     154158  156160  146162  000000  209209  169169  146148  169181
Pop
WG120515-005,     154154  152156  160162  000000  209209  000000  148148  169175
WG120515-005,     154154  156156  160162  000000  209209  169169  146148  169175
WG120515-005,     150154  156156  160162  000000  000000  169169  146146  169169
Pop
WG120730-001AO,   152156  156156  146146  128132  209209  169169  000000  173173
WG120730-001AO,   158158  156156  146160  128128  209209  169169  144144  169173
WG120730-001AO,   152156  156156  146160  000000  209209  169169  144144  169173
Pop
WG120806-001AO,   162162  000000  146162  132132  209209  165169  146148  169171
WG120806-001AO,   154162  156156  162162  130130  000000  165169  146148  169171
WG120806-001AO,   154154  156166  162162  000000  209209  165165  146148  000000
Pop
WG130107-002,     154162  156158  158160  132138  209209  169169  146146  169177
WG130107-002,     154162  156158  158160  132138  209209  169169  146146  169177
WG130107-002,     154162  156158  158160  132138  209209  169169  146146  169177
Pop
WG130107-003,     156156  154156  146160  136136  209209  169169  146148  153165
WG130107-003,     156156  154156  146160  000000  209209  171171  146148  153165
WG130107-003,     156156  000000  160160  136136  209209  000000  000000  165165
Pop
WG130108-001AI,   150156  158158  000000  000000  209209  169169  138146  173173
WG130108-001AI,   156156  158158  160160  000000  209209  000000  148148  173173
WG130108-001AI,   150156  158158  160160  000000  209209  169169  138148  165173
Pop
146148  169181, 000 154158 156160 146162 000 209209 169169 
146148  169175, 000 154154 156156 160162 000 209209 169169 
144144  169173, 000 152156 156156 146160 128128 209209 169169 
146148  169171, 000 154162 156156 162162 000 209209 165169 
146146  169177, 000 154162 156158 158160 132138 209209 169169 
146148  153165, 000 156156 154156 146160 136136 209209 000 
148148  173173, 000 150156 158158 160160 000 209209 169169 
Pop
146148  169181, 000 000 000 000 000 000 000 
146148  169175, 000 154154 156156 160162 000 000 000 
144144  169173, 000 000 156156 146146 000 209209 169169 
146148  169171, 000 000 000 162162 000 000 165165 
146146  169177, 000 154162 156158 158160 132138 209209 169169 
146148  153165, 000 156156 000 160160 000 209209 000 
148148  173173, 000 156156 158158 000 000 209209 000 
209209 000, 146148 169169 000 154156 156156 000 000 
