# Supplementary material for: Molecular forensics in avian conservation: a DNA-based approach for identifying mammalian predators of ground-nesting birds and eggs
Source: BMC Res Notes. 2016 Jan 7;9:14. doi: 10.1186/s13104-015-1797-1 (PMC4704294; doi:10.1186/s13104-015-1797-1)
Supplement: Supplementary file 2 — 10.1186/s13104-015-1797-1 Predator genotypes in genepop format with each PCR replicate included for microsatellites set B in genepop format (.prn). [file 13104_2015_1797_MOESM2_ESM.prn]

CX140
CX2235
FH2001
FH2010
FH2054
FH2062
FH2096
FH2100
FH2137
FH2159
POP
WG102730-001AO,   157157  167203  130130  236236  149153  141149  108108  168168  000000  142182
WG102730-001AO,   155155  167167  130150  236236  000000  141149  108108  168168  000000  182204
WG102730-001AO,   155155  167167  000000  236236  153153  141149  108108  168168  000000  182182
WG102730-001AO,   155155  000000  130150  000000  000000  000000  108108  172172  180200  000000
POP
WG120510-004,     137155  163163  130130  240240  153165  145145  104104  172172  000000  154166
WG120510-004,     137137  163163  142142  236240  153165  145145  104108  172172  000000  194194
WG120510-004,     137155  163163  130142  240240  165165  145145  104104  168168  000000  154166
POP
WG130107-002,     137153  167171  142142  236240  153161  137137  104108  172180  174184  186198
WG130107-002,     137153  167167  142142  236240  153161  137137  104108  172180  174184  186186
WG130107-002,     137153  167171  142154  236240  153161  137137  104108  168172  174184  186186
POP
WG130107-003,     153159  163167  154154  000000  145145  137149  104104  172172  000000  182182
WG130107-003,     159159  163163  146154  000000  000000  137149  104104  000000  000000  198198
WG130107-003,     153159  167167  146146  236236  157161  149149  104104  168176  000000  166198
POP
WG130107-005,     157159  143155  146146  240248  153161  141149  108108  168176  000000  166212
WG130107-005,     157159  143155  146146  240248  153161  141149  104108  000000  000000  166212
WG130107-005,     157159  143143  146146  240248  153161  141149  104108  000000  000000  166212
Pop
000000  182182, 000 155155 167167 130150 236236 000 141149 108108 168168 
000000  194194, 000 137155 163163 130142 240240 153165 145145 104104 172172 
174184  186186, 000 137153 167171 142142 236240 153161 137137 104108 172180 
000000  198198, 000 153159 163167 146154 000 000 137149 104104 000 
000000  166212, 000 157159 143155 146146 240248 153161 141149 104108 000 
